# Supplementary material for: Binary Combinations of Essential Oils: Antibacterial Activity Against Staphylococcus aureus, and Antioxidant and Anti-Inflammatory Properties
Source: Molecules. 2025 Jan 21;30(3):438. doi: 10.3390/molecules30030438 (PMC11820965; doi:10.3390/molecules30030438)
Supplement: Supplementary file 1 [file molecules-30-00438-s001.zip]

Archive with 1 entries (1 files):
- molecules-3254662-supplementary.pdf
